# Supplementary material for: Claspin-Dependent and -Independent Chk1 Activation by a Panel of Biological Stresses
Source: Biomolecules. 2023 Jan 7;13(1):125. doi: 10.3390/biom13010125 (PMC9855620; doi:10.3390/biom13010125)
Supplement: Supplementary file 1 [file biomolecules-13-00125-s001.zip]

Archive with 1 entries (1 files):
- biomolecules-2098521-supplementary.zip.pdf
